# Supplementary material for: Predicting Stroke Etiology with Radiomics: A Retrospective Study
Source: Med Sci (Basel). 2025 Jul 26;13(3):98. doi: 10.3390/medsci13030098 (PMC12372031; doi:10.3390/medsci13030098)
Supplement: Supplementary file 1 [file medsci-13-00098-s001.zip]

Archive with 1 entries (1 files):
- medsci-3757184-supplementary.pdf
